# Supplementary material for: Construction and validation of a prognostic model based on 11 lymph node metastasis‐related genes for overall survival in endometrial cancer
Source: Cancer Med. 2022 Jul 2;11(23):4641–55. doi: 10.1002/cam4.4844 (PMC9741985; doi:10.1002/cam4.4844)
Supplement: Supplementary file 4 — Figure S4 [file CAM4-11-4641-s007.zip]

Archive with 3 entries (3 files):
- cam44844-sup-0004-FigureS4A.jpg
- cam44844-sup-0005-FigureS4B.jpg
- cam44844-sup-0006-FigureS4C.jpg
