# Supplementary material for: Construction and validation of a prognostic model based on 11 lymph node metastasis‐related genes for overall survival in endometrial cancer
Source: Cancer Med. 2022 Jul 2;11(23):4641–55. doi: 10.1002/cam4.4844 (PMC9741985; doi:10.1002/cam4.4844)
Supplement: Supplementary file 8 — Table S1 [file CAM4-11-4641-s006.xls]

gene	conMean	treatMean	logFC	pValue	fdr
ACACB	1017.39488308571	243.60286249812	-2.06227675230327	2.35114754074889e-19	1.9889437304173e-18
ACTN1	10810.02267	4542.24488103007	-1.25089215691376	7.23772521762713e-14	3.33148234281955e-13
AKAP13	4552.99811134286	1924.97134402444	-1.24197989153367	2.30045254936129e-14	1.10775638146167e-13
AQP1	9531.97763805714	1336.95833904323	-2.83382105666748	3.64813349889274e-14	1.73009967447489e-13
ARHGAP6	607.384705828571	47.0101623176692	-3.69156601434786	1.04532503583668e-21	5.23477932472318e-20
ASF1B	89.1557974571429	1112.33527394549	3.64111927875669	8.07623989810855e-22	5.23477932472318e-20
ATP8B4	296.2767362	33.4677573157895	-3.14610156563887	7.55666571809277e-21	1.18261818488152e-19
AURKA	54.0199395428571	531.097692296992	3.29741333035865	7.35874740100969e-22	5.23477932472318e-20
BIRC5	55.5380746285714	793.945265295113	3.83749048281515	1.13025868024463e-20	1.53813463876769e-19
BRMS1	741.101011428571	1528.46053961466	1.04433720739958	3.32411650377732e-16	1.92675641793019e-15
BUB1	48.4235847428571	689.265960302632	3.83127897948258	1.13511889904798e-21	5.23477932472318e-20
C14orf28	244.105655571429	70.4121593045113	-1.79360922965655	2.1659203985406e-20	2.4211895883686e-19
CCNA2	91.9655247428571	642.888056067669	2.80540250546577	3.81633485355686e-20	3.7328525286353e-19
CCNB1	225.391746914286	1818.56498140602	3.01229388248197	1.11198034543909e-21	5.23477932472318e-20
CCNB2	59.0438335428571	822.171633714286	3.79958129787993	9.33237705316141e-22	5.23477932472318e-20
CD34	3705.63004742857	882.791226103383	-2.06957466058171	2.43136613597599e-13	1.0718557754373e-12
CDC6	59.1248802285714	575.444825458647	3.28284034610544	2.474448625101e-21	7.74502419656613e-20
CDK1	169.551447	1091.08482193797	2.68596826056522	7.084642699885e-19	5.8355083291158e-18
CENPA	18.4425722285714	232.97325150188	3.65905253241776	6.05107001515052e-21	1.11410877337771e-19
CENPF	215.543941657143	2157.6981258703	3.32343911973649	7.40574276745894e-21	1.18261818488152e-19
CENPN	111.412080971429	486.84093512594	2.12754479968634	1.67072127947759e-20	2.09174304190594e-19
CHEK1	94.4890452285714	304.796876351504	1.6896291352587	4.00573668839675e-18	2.84953541697314e-17
CIRBP	10804.6810725429	4886.71457316729	-1.14471974187621	5.57027652297805e-17	3.55815622794312e-16
CNRIP1	844.760828514286	101.428668887218	-3.05807744981765	6.49476087459837e-21	1.12936675208294e-19
COX7A1	495.580332628571	91.5636390244361	-2.43627222814399	2.05456176456251e-18	1.4955298425769e-17
DAB2	1696.39462557143	525.5546645	-1.69055908128697	1.14008122846341e-15	6.1525073191215e-15
DBF4	143.069474057143	293.803550107143	1.03813594343836	9.36377275920525e-11	2.93086087363124e-10
DEPDC1	26.3956778285714	272.544388466165	3.36811759700337	3.25652365551717e-20	3.39763968058958e-19
DHFR	220.173325314286	875.551330834586	1.99155206935246	5.83214074627713e-16	3.31901827924498e-15
DLGAP5	36.4532814285714	481.430416697368	3.72320670081017	1.0641409810345e-20	1.51398239574454e-19
DSP	1707.45606025714	6753.4841972218	1.98378354393992	4.68992286771956e-17	3.0582205366588e-16
DTWD1	682.160868571429	288.235186902256	-1.24286553244408	1.88971634969381e-19	1.64300338181712e-18
ECT2	178.346755514286	1190.11503193985	2.73834414998899	4.65143998315336e-20	4.41182034765758e-19
ENG	6396.63426645714	3134.82219021429	-1.02892938372814	6.48743753951856e-09	1.78119995602571e-08
ERCC6L	17.9869134	144.114616084586	3.00219711805593	5.99015909197007e-21	1.11410877337771e-19
F13A1	598.831698371429	290.813396781955	-1.04205685975806	0.000224888006378022	0.000366614302064171
FAM122A	629.374394028571	291.948727640977	-1.10820346042144	1.17071742086461e-21	5.23477932472318e-20
FANCI	230.280458114286	993.63144312594	2.10931884043809	2.16591113641587e-20	2.4211895883686e-19
FBXO32	1608.21053265714	267.358727665414	-2.58860760572421	7.64799175317738e-19	6.13800363780646e-18
FEN1	289.181637771429	1252.31531632895	2.11455000622584	5.75265585150013e-21	1.11410877337771e-19
FNDC5	183.231709857143	39.029542518797	-2.23103073852162	1.04784524008228e-18	7.80894190823223e-18
GABARAPL1	1683.19169005714	707.96983743985	-1.24943968543694	1.82438398933894e-14	9.06400299465219e-14
GALNT6	259.813325	1049.82848870113	2.01460632388719	1.47107508113232e-13	6.57780714849166e-13
GAS2L3	9.38734062857143	35.1477167800752	1.90464255895439	4.48410394477612e-10	1.33669003306183e-09
GMNN	182.610766342857	380.934452795113	1.06077094917952	2.06382779051525e-10	6.27163202360459e-10
GYPC	1447.21775828571	259.245646	-2.48089035150767	1.64325443732018e-21	5.71487376534685e-20
HMGB3	544.812193257143	2375.19540728007	2.12421531152626	4.6977175536951e-21	1.05027542450469e-19
HNRNPA3P1	167.728258457143	341.296193575188	1.02489855316589	5.74176848048524e-12	2.06571670619756e-11
KIF11	114.6960392	847.707600244361	2.88575115023264	3.4221245360989e-20	3.45524187031921e-19
KIF4A	63.2256755142857	575.923380281955	3.1872944400201	1.42351715815094e-20	1.85650362708852e-19
KLHL23	261.358397657143	119.344208037594	-1.13090096314769	7.65029408896508e-09	2.06426038779834e-08
LMNB1	321.6098082	1973.8811511391	2.61765181619585	1.88355407563436e-20	2.26750932951367e-19
MAD2L1	113.337755857143	520.623551261278	2.19961203412022	8.20949526628719e-17	5.03837650656449e-16
MAN2B1	1432.06297302857	3690.10631057519	1.3655674458296	4.2770122534981e-18	2.97489963409979e-17
MCM10	16.7487946	255.383584071429	3.93053661772527	2.74030233410024e-21	7.75505406084033e-20
NALCN	76.1240513714286	28.0364910958647	-1.44104654452337	3.88199745567683e-07	8.74147628508524e-07
NCAPH	34.7642246	465.981481328947	3.74459730520863	1.36600954803315e-21	5.3445123566797e-20
NUSAP1	137.6735206	1023.7036237594	2.89447508488604	5.77962004247785e-20	5.16863163798734e-19
PARM1	1910.56535	606.01834462782	-1.65656623432483	8.94478265976743e-12	3.11079663611912e-11
PBK	34.9826081714286	403.492443684211	3.52783189571534	3.03788975564201e-20	3.27882583971017e-19
PDK2	1773.30412374286	830.853067654135	-1.09377471032603	2.54224940032275e-12	9.70395197928074e-12
PLK4	66.5780393714286	307.658067520677	2.20820953300478	9.25741128866534e-19	7.06724325207866e-18
PPP1R14C	149.269544285714	402.675378261278	1.43169742082516	2.18723824032599e-07	5.07115236460767e-07
PRRX1	2997.46290277143	1163.18593489098	-1.36566016907906	4.34973847454952e-12	1.60172722651059e-11
RACGAP1	184.403957771429	857.235481287594	2.21682194496799	5.58357316431169e-20	5.14017176596929e-19
RASSF4	314.544151057143	717.207161845865	1.18912735914243	2.04601037938268e-11	6.81277924198701e-11
RASSF7	974.537357142857	1954.51841556767	1.0040237830498	4.85802068157298e-08	1.22625844623576e-07
RFC4	229.790286514286	542.385118734962	1.23899978122488	1.74914418137323e-12	6.84352660962276e-12
RGL1	1183.25279622857	540.551930781955	-1.13025320208423	2.62757529226604e-15	1.37071844413212e-14
RHBDL3	98.6734983142857	45.8388966503759	-1.10609033968273	2.3590122084266e-09	6.65198938051825e-09
RRM2	106.447574714286	1270.44518204323	3.57711914130571	8.44288870759321e-21	1.2583924597508e-19
SEC23A	1785.22462288571	788.071501723684	-1.17970717390541	2.37397840347449e-12	9.17352148503105e-12
SEMA5A	1330.29125597143	663.062423629699	-1.00452554259758	0.000276880307034148	0.00044856893799045
SGMS2	963.691302314286	423.671823197368	-1.18562390054523	1.36830038327646e-06	2.83627827791743e-06
SMC4	573.476379628571	1731.31154758083	1.59405938864037	2.31087986195845e-15	1.2259413504966e-14
SNRPD1	628.934705257143	1277.10785701692	1.02189821944375	3.63382357604194e-15	1.86456849065759e-14
SPON2	2688.07379817143	1266.33761978571	-1.08591065160083	7.12512874279339e-07	1.55955615139464e-06
SQLE	606.274725542857	1464.80254492105	1.27266261720954	1.12452036229101e-10	3.48489973660481e-10
TFRC	1471.55824682857	4285.41840414286	1.54209142006023	1.57248310362189e-11	5.34986099384404e-11
TMC5	238.356129485714	1013.69130411466	2.08842774946681	1.54324212815972e-08	4.02528988428327e-08
TPX2	142.005006628571	1876.22920458083	3.72382238123293	2.97318366549789e-21	7.75505406084033e-20
TTF2	169.3444676	439.61033724812	1.37626445557127	6.55380708436796e-17	4.10268323481434e-16
TYMS	208.470084628571	1046.24861327444	2.32731343310069	4.69624495106751e-18	3.19548841235681e-17
UBE2C	108.549851142857	1695.49664365789	3.96527827579769	3.87368568495054e-21	9.32664322607322e-20
VDAC1	2071.42946277143	4471.73131007331	1.11020681066739	8.0993107947343e-19	6.33771069687959e-18
WDHD1	97.0530266	251.568747671053	1.37410759845013	1.11538518478667e-12	4.47584054920805e-12
ZIC2	2.38148908571429	267.383436590226	6.81090235148661	7.89934616966785e-12	2.77808466416409e-11
ZNF404	89.6861612	37.6804139078947	-1.25107057824381	4.88817465162462e-13	2.06756576480879e-12
ZSCAN16	91.6125008571429	219.567856129699	1.2610504870989	1.22233724689064e-17	8.14024592078235e-17
